# Supplementary material for: miR-126 Decreases Proliferation and Mammosphere Formation of MCF-7 and Predicts Prognosis of ER+ Breast Cancer
Source: Diagnostics (Basel). 2022 Mar 18;12(3):745. doi: 10.3390/diagnostics12030745 (PMC8946945; doi:10.3390/diagnostics12030745)
Supplement: Supplementary file 1 [file diagnostics-12-00745-s001.zip]

Archive with 1 entries (1 files):
- diagnostics-1433600-supplementary.pdf
